# Supplementary material for: Poor efficacy of preemptive amoxicillin clavulanate for preventing secondary infection from Bothrops snakebites in the Brazilian Amazon: A randomized controlled clinical trial
Source: PLoS Negl Trop Dis. 2017 Jul 10;11(7):e0005745. doi: 10.1371/journal.pntd.0005745 (PMC5519217; doi:10.1371/journal.pntd.0005745)
Supplement: S1 Dataset — (XLSX) [file pntd.0005745.s004.xlsx]

## Sheet: Planilha1
codestudo	random	horaadminclavulin	sexo	n6idade	zonadeocorrencia	localpicada	ladocorpoafet	caminhouaposacidente	acidrelactrab	acidenteanterior	quantosacidentes	tempocaminhou	tipoacidente	classiacidente	numampolas	horasoro	reacaoadversoro	taquicarsoro	taquipsoro	dispneiasoro	urticariasoro	nauseasoro	vomitosoro	hipotensaosoro	pruridosoro	choquesoro	broncoesoro	rouquidaosoro	reaaafilticasoro	outrareacaosoro	horareaadversa	medioraisinjet	quaismedica	produtoslocalacid	quaisprodlocais	condutasposacid	torniquete	succaolabial	outracondposacid	horaavad1	dataavalid1	pad1	pulsod1	pesocorporal	tempcorporald1	freqrespd1	doencasconcomi	doencahemat	usoanticoncep
1	Clavulin		Masculino	26	Rural	Pé	Esquerdo	Yes	No	Yes	2	00:20:00	1-Botrópico	Leve	8	21:00:00	Yes	No	No	No	No	No	No	No	No	No	No	No	No	SENSAÇÃO DE FECHAMENTO DA GLOTE	21:15:00	No		No		Yes	Yes	No	60 MIN E BATEU COM PEDAÇO DE PAU NO PÉ	20:30:00	2014-08-13	133X095	58		36,8	20	No	No	No
2	Placebo		Feminino	31	Rural	Mão	Esquerdo	Yes	Yes	Yes	1	00:20:00	1-Botrópico	Moderado	12	19:45:00	No	No	No	No	No	No	No	No	No	No	No	No	No			No		Yes	BALSAMO	No	No	No		19:30:00	2014-08-14	150X090	76		37,9	20		No	No
3	Clavulin		Masculino	23	Rural	Perna	Esquerdo	Yes	No	No		02:00:00	1-Botrópico	Moderado	10	20:45:00	No	No	No	No	No	No	No	No	No	No	No	No	No			Yes	CHICORIA COM CINZA	Yes	GENIPAPO	No	No	No		20:30:00	2014-08-15	113X087	71	70	37,1	20	No	No	No
4	Placebo		Masculino	56	Rural	Pé	Direito	Yes	No	No		00:40:00	1-Botrópico	Moderado	8	12:10:00	No	No	No	No	No	No	No	No	No	No	No	No	No			No		Yes	LIMÃO + SAL	No	No	No		12:30:00	2014-08-15	130X082	88	60	36,2	20	No	No	No
5	Placebo		Masculino	16	Rural	Perna	Esquerdo	Yes	Yes	No		00:20:00	1-Botrópico	Moderado	8	18:00:00	No	No	No	No	No	No	No	No	No	No	No	No	No			No		No		No	No	No		18:15:00	2014-08-18	100X060	60	91	37,1	20	No	No	No
6	Placebo		Feminino	5	Rural	Pé	Esquerdo	No	No	No			1-Botrópico	Leve	5	16:15:00	No	No	No	No	No	No	No	No	No	No	No	No	No			No		No		No	No	No		19:00:00	2014-08-23	110X070	102	13	36,5	28	No	No	No
7	Clavulin	23:00:00	Masculino	38	Rural	Pé	Esquerdo	Yes	No	No		00:20:00	1-Botrópico	Leve	8	19:00:00	No	No	No	No	No	No	No	No	No	No	No	No	No			No		Yes	OLEO UNGIDO	No	No	No		22:30:00	2014-08-23	113X078	84	67	36,1	20	No	No	No
8	Clavulin	18:00:00	Masculino	62	Rural	Pé	Direito	No	Yes	No			1-Botrópico	Leve	5	13:30:00	No	No	No	No	No	No	No	No	No	No	No	No	No			No		Yes	RASPA DO CAFÉ	Yes	Yes	No		15:30:00	2014-08-25	120X070	89	64	36,1	20		No	No
9	Clavulin		Masculino	10	Rural	Pé	Direito	No	No	No			1-Botrópico	Moderado	8	16:40:00	No	No	No	No	No	No	No	No	No	No	No	No	No			No		No		No	No	No			2014-09-03						No	No	No
10	Placebo		Feminino	23	Rural	Pé	Direito	No	No	No			1-Botrópico	Moderado	8	13:30:00	No	No	No	No	No	No	No	No	No	No	No	No	No			No		No		No	No	No		15:30:00	2014-09-08	120X086	76	52	36	21	No	No	No
11	Clavulin	09:00:00	Masculino	34	Rural	Mão	Direito		No	No			1-Botrópico	Leve	5	21:30:00	No	No	No	No	No	No	No	No	No	No	No	No	No			No		No		No	No	No		09:00:00	2014-09-14	130X080	75	86	36,5	18	No	No	No
12	Placebo		Masculino	27	Rural	Perna	Esquerdo	Yes	No	No		00:05:00	1-Botrópico	Leve	8	20:50:00	No	No	No	No	No	No	No	No	No	No	No	No	No			No		Yes	CEBOLA	Yes	Yes	No		20:30:00	2014-09-17	130X080	69	62	36,2	20		No	No
13	Clavulin		Masculino	55	Rural	Braço	Direito	Yes	No	Yes	1	00:15:00	1-Botrópico	Leve	5	17:30:00	Yes	No	No	No	No	No	No	No	No	No	No	Yes	No	HIPERTENSÃO	18:00:00	No		Yes	ALHO	Yes	Yes	No		18:30:00	2014-09-19	150X090	88	73	36,4	20	No	No	No
14	Placebo		Masculino	18	Rural	Pé	Esquerdo	Yes	No	No		00:05:00	1-Botrópico	Leve	4	20:15:00	No	No	No	No	No	No	No	No	No	No	No	No	No			No		Yes	ALCOOL	No	No	No		20:00:00	2014-09-28	120X078	60	70	36,1	20		No	No
15	Clavulin	20:30:00	Masculino	23	Rural	Pé	Direito	Yes	Yes	No			1-Botrópico	Leve	4	20:30:00	No	No	No	No	No	No	No	No	No	No	No	No	No			No		No		Yes	Yes	No	30 MIN		2014-10-03	100X070	69	75	36,9			No	No
16	Clavulin	18:30:00	Masculino	12	Rural	Pé	Direito	No	No	No			1-Botrópico	Leve	4	18:10:00	Yes	No	No	No	No	No	No	No	No	No	No	No	No	CEFALEIA	18:15:00	No		No		Yes	Yes	No		18:00:00	2014-10-26	100X080	83	58	36,6	23	No	No	No
17	Placebo		Masculino	15	Rural	Pé	Direito	No	No	No			1-Botrópico	Leve	5	23:30:00	Yes	No	No	No	No	No	No	No	No	No	No	No	No	PRURIDO NA GARGANTA	23:40:00	No		No		No	No	No		23:30:00	2014-10-29	130X070	74	60	36,8	20	No	No	No
18	Clavulin	11:30:00	Masculino	34	Rural	Pé	Esquerdo	Yes	No	No		00:05:00	1-Botrópico	Moderado	12	12:30:00	No	No	No	No	No	No	No	No	No	No	No	No	No			Yes	FEL DE PACA	No		Yes	Yes	No	30 MIN	11:15:00	2014-11-01		80	68	36,7		No	No	No
19	Clavulin	10:00:00	Masculino	66	Rural	Pé	Direito	Yes	No	No		00:05:00	1-Botrópico	Leve	5	09:00:00	Yes	No	No	No	No	No	No	No	Yes	No	No	No	No	HIPERSECREÇÃO DE VIAS AÉREAS	09:03:00	Yes	ESPECÍFICO PESSOA	No		No	No	No		14:00:00	2014-11-15	150X080	92	89	36,3	20	No	No	No
20	Clavulin	10:00:00	Masculino	68	Rural	Pé	Esquerdo	Yes	No	No			1-Botrópico	Leve	5	13:00:00	No	No	No	No	No	No	No	No	No	No	No	No	No			No		Yes	LIMÃO	No	No	No		13:00:00	2014-10-15	169X099	76	74	35,9	20	No	No	No
21	Clavulin	21:30:00	Feminino	31	Rural	Pé	Esquerdo	Yes	Yes	No		00:45:00	1-Botrópico	Leve	4	18:30:00	No	No	No	No	No	No	No	No	No	No	No	No	No			No		No		No	No	No		15:35:00	2014-11-19	120X080	92	101	36,3	20	No	No	No
22	Clavulin	11:00:00	Masculino	26	Rural	Coxa	Direito	Yes	Yes	Yes	1	01:30:00	1-Botrópico	Moderado	4	02:00:00	Yes	No	No	No	No	Yes	No	No	No	No	No	No	No		02:15:00	No		Yes	CEBOLA E LIMÃO	Yes	Yes	No		11:00:00	2014-11-22	130X114	86	74	36,5	20		No	No
23	Placebo		Masculino	38	Rural	Pé	Direito	Yes	No	No		00:05:00	1-Botrópico	Leve	8			No	No	No	No	No	No	No	No	No	No	No	No			No		No		No	No	No		16:30:00	2014-11-23	140X090	106	70	36,6	20		No	No
24	Clavulin		Masculino	43	Rural	Pé	Direito	Yes	Yes	No		00:30:00	1-Botrópico	Leve	4	15:00:00	No	No	No	No	No	No	No	No	No	No	No	No	No			Yes	DIPIRONA	No		Yes	Yes	No		14:00:00	2014-11-27	100X095	66		36,9			No	No
25	Placebo		Feminino	11	Rural	Mão	Direito	Yes	No	No		00:30:00	1-Botrópico	Leve	5	16:40:00	No	No	No	No	No	No	No	No	No	No	No	No	No			No		No		No	No	No		15:00:00	2014-11-29				36,8			No	No
26	Clavulin	19:00:00	Masculino	39	Rural	Pé	Esquerdo	Yes	Yes	No			1-Botrópico	Leve	8	10:00:00	No	No	No	No	No	No	No	No	No	No	No	No	No			No		Yes	ALCOOL 70%		No	No	CORTOU COM O ESTILETE	11:05:00	2014-11-30	120X070	60	63	36,2	18		No	No
27	Placebo		Feminino	22	Rural	Pé	Direito	Yes	No	No		00:30:00	1-Botrópico	Leve	8	01:00:00	No	No	No	No	No	No	No	No	No	No	No	No	No			Yes	DIPIRONA	No		No	No	No		10:00:00	2014-11-30	102X066	84		37,4	20		No	No
28	Placebo		Masculino	55	Rural	Pé	Ambos	Yes	No	No		00:10:00	1-Botrópico	Moderado	8	20:47:00	No	No	No	No	No	No	No	No	No	No	No	No	No			No		Yes	ALCOOL E ARRUDA	No	No	No		21:00:00	2014-12-11	160X095	84	78	37,3		No	No	No
29	Clavulin		Masculino	54	Rural	Pé	Esquerdo	Yes	No	No		00:15:00	1-Botrópico	Leve	8	10:45:00	No	No	No	No	No	No	No	No	No	No	No	No	No			No		No		No	No	No		10:30:00	2014-12-14	140X080	67		36,1	20	No	No	No
30	Placebo		Feminino	48	Rural	Pé	Esquerdo	Yes	No	No		00:05:00	1-Botrópico	Leve	4	01:00:00	No	No	No	No	No	No	No	No	No	No	No	No	No			No		Yes	GEL DE MASSAGEM	Yes	Yes	No		08:00:00	2015-12-21	156X107	89	62	36	20	No	No	No
31	Clavulin	10:30:00	Masculino	43	Rural	Pé	Direito	Yes	No	No		00:20:00	1-Botrópico	Moderado	8	02:30:00	No	No	No	No	No	No	No	No	No	No	No	No	No			No		Yes	CASTANHA DE CAJU	Yes	Yes	No	20 MIN	08:00:00	2014-12-22	135X078	75	78	36,9	20	No	No	No
32	Clavulin	22:00:00	Masculino	29	Rural	Pé	Esquerdo	Yes	No	No		00:30:00	1-Botrópico	Moderado	8	21:40:00	No	No	No	No	No	No	No	No	No	No	No	No	No			No		No		No	No	No		22:00:00	2014-12-22	130X090	70	63	37,4		No	No	No
33	Placebo		Masculino	31	Rural	Pé	Direito	Yes	No	No		00:05:00	1-Botrópico	Leve	8	01:10:00	No	No	No	No	No	No	No	No	No	No	No	No	No			Yes	ESPECÍFICO PESSOA	No		No	No	No		02:00:00	2014-12-29	120X080	89	80	37,4	20	No	No	No
34	Clavulin	09:30:00	Masculino	19	Rural	Perna	Direito	Yes	No	No		00:05:00	1-Botrópico	Moderado	8	10:00:00	No	No	No	No	No	No	No	No	No	No	No	No	No			No		Yes	CASCA DE ABACATE	No	No	No		09:30:00	2015-01-10	150X090	90	65	36,9	20	No	No	No
35	Placebo		Masculino	20	Urbana	Mão	Direito	Yes	No	No		00:20:00	1-Botrópico	Leve	12	17:00:00	No	No	No	No	No	No	No	No	No	No	No	No	No			No		No		Yes	Yes	Yes	10 MIN	17:00:00	2015-01-11	140X090	75	73	36,4		No	No	No
36	Clavulin	10:00:00	Masculino	34	Rural	Mão	Direito	No	No	No			1-Botrópico	Moderado	4	10:15:00	No	No	No	No	No	No	No	No	No	No	No	No	No			Yes	ESPECIFICO PESSOA	No		No	No	No		10:00:00	2015-01-14	130X080	64	60	35,5	20	No	No	No
37	Clavulin		Feminino	27	Urbana	Pé	Direito	Yes	No	No		01:30:00	1-Botrópico	Moderado	8	17:00:00		No	No	No	No	No	No	No	No	No	No	No	No			No		No		No	No	No		16:15:00	2015-01-15	127X086	89	49	36,3	20	No	No	No
38	Clavulin	19:00:00	Masculino	53	Rural	Pé	Direito	No	Yes	Yes	3		1-Botrópico	Moderado	8	19:45:00	No	No	No	No	No	No	No	No	No	No	No	No	No			No		No		No	No	No		19:00:00	2015-01-16	140X090	64	80	36,3	20	No	No	No
39	Clavulin	18:30:00	Masculino	24	Urbana	Pé	Direito	Yes	Yes	No		00:05:00	1-Botrópico	Moderado	8	18:00:00	No	No	No	No	No	No	No	No	No	No	No	No	No			No		Yes	CERVEJA	No	No	No		18:10:00	2015-01-17	150X110	101	84	26,7	26	No	No	No
40	Clavulin	23:00:00	Masculino	57	Rural	Mão	Direito	Yes	Yes	Yes	1	00:05:00	1-Botrópico	Leve	12		No	No	No	No	No	No	No	No	No	No	No	No	No			Yes	ANADOR E CHÁ	No		No	No	No		22:00:00	2015-01-10	120X070	90		36,4	19	No	No	No
41	Placebo		Masculino	16	Rural	Pé	Direito	Yes	No	No		00:20:00	1-Botrópico	Moderado	9	01:00:00	No	No	No	No	No	No	No	No	No	No	No	No	No			No		Yes	ALCOOL	Yes	Yes	No	2 HORAS	01:00:00	2015-01-21	136X080	96	50	37,4	26	No	No	No
42	Placebo		Masculino	11	Rural	Pé	Direito	Yes	No	No		00:10:00	1-Botrópico	Grave	12	11:30:00		No	No	No	No	No	No	No	No	No	No	No	No			Yes	DIPIRONA	Yes	ALCOOL	Yes	Yes	No		10:45:00	2015-01-21	128X084	80		37,2	20	No	No	No
43	Clavulin	10:30:00	Feminino	18	Rural	Perna	Direito	No	Yes	No			1-Botrópico	Moderado	8	05:20:00	No	No	No	No	No	No	No	No	No	No	No	No	No			Yes	ESPECÍFICO PESSOA	Yes	SORO FISIOLOGICO	Yes	Yes	No	30 MIN	09:30:00	2015-01-22	118X070	77		36	20	No	No	No
44	Placebo		Feminino	62	Rural	Pé	Direito	Yes	No	No		01:00:00	1-Botrópico	Moderado	8	13:30:00	Yes	No	No	No	No	No	Yes	No	No	No	No	No	No		13:40:00	Yes	HIDROCORTISONA	Yes	ALCOOL	No	No	No		15:18:00	2015-01-22	130X090	90	72	36,3	21	Yes	No	No
45	Placebo		Feminino	2	Rural	Pé	Esquerdo	Yes	No	No		00:30:00	1-Botrópico	Moderado	12	14:30:00		No	No	No	No	No	No	No	No	No	No	No	No			No		No		No	No	No		14:57:00	2015-02-22		105	13	37,4	22	No	No	No
46	Placebo		Masculino	5	Rural	Pé	Direito	Yes	No	No		00:05:00	1-Botrópico	Moderado	10	13:55:00		No	No	No	No	No	No	No	No	No	No	No	No			No		No		No	No	No		09:30:00	2015-01-26		100	23	37	24	No	No	No
47	Clavulin	18:00:00	Masculino	23	Rural	Perna	Direito	Yes	No	No		01:00:00	1-Botrópico	Moderado	8	17:00:00	Yes	No	No	Yes	Yes	No	No	No	No	No	No	No	No		17:05:00	No		No		No	No	No		17:00:00	2015-02-04	160X100	72		37,6	32	No	No	No
48	Clavulin	10:30:00	Feminino	22	Urbana	Pé	Direito	No	Yes	No			1-Botrópico	Leve	8	09:00:00	No	No	No	No	No	No	No	No	No	No	No	No	No			No		No		No	No	No		10:00:00	2015-02-14	110X060	86	58	36,1	19	No	No	No
49	Clavulin	18:00:00	Masculino	36	Rural	Mão	Ambos	Yes	No	No		00:05:00	1-Botrópico	Moderado	8	16:00:00	No	No	No	No	No	No	No	No	No	No	No	No	No			No		Yes	ALCOOL	No	No	No		15:40:00	2015-02-04	170X120	359		35,9	26	No	No	No
50	Clavulin	21:30:00	Masculino	43	Rural	Pé	Direito	Yes	Yes	No		00:40:00	1-Botrópico	Leve	8	21:20:00		No	No	No	No	No	No	No	No	No	No	No	No			No		No		Yes	Yes	No	40 MIN	21:30:00	2015-02-05	170X090	77	71	37,3	20	No	No	No
51	Clavulin	13:30:00	Masculino	46	Rural	Mão	Direito	Yes	Yes	Yes	7	00:05:00	1-Botrópico	Moderado	8	12:30:00		No	No	No	No	No	No	No	No	No	No	No	No			No		Yes	OLEO	No	No	No		13:15:00	2015-02-10				36,2			No	No
52	Clavulin	10:00:00	Masculino	61	Rural	Perna	Direito	Yes	Yes	No		00:10:00	1-Botrópico	Moderado	8	10:25:00	No	No	No	No	No	No	No	No	No	No	No	No	No			No		Yes	AGUARDENTE + FUMO + LEITE	No	No	No		10:30:00	2015-02-11	160X080	108		36,3	18	No	No	No
53	Clavulin		Feminino	59	Urbana	Pé	Esquerdo	Yes	No	No		00:04:00	1-Botrópico	Leve	4	00:10:00	No	No	No	No	No	No	No	No	No	No	No	No	No			No		Yes	ALCOOL GEL	No	No	No		00:00:00	2015-02-16	160X100	79		36,1	20	No	No	No
54	Placebo		Masculino	63	Rural	Perna	Esquerdo	Yes	No	Yes	1	00:10:00	1-Botrópico	Moderado	5	10:50:00	No	No	No	No	No	No	No	No	No	No	No	No	No			No		No		No	No	No		20:00:00	2015-02-19	128X077	76	72	35,9	18	Yes	No	No
55	Placebo		Masculino	8	Rural	Pé	Direito	No	No	No			1-Botrópico	Leve	4	15:00:00		No	No	No	No	No	No	No	No	No	No	No	No			Yes	ANTIHISTAMINICO + ANALGESICO	No		No	No	No		14:15:00	2015-02-23				36,6			No	No
56	Placebo		Masculino	56	Rural	Perna	Direito	Yes	Yes	No		00:02:00	1-Botrópico	Moderado	8	13:00:00	No	No	No	No	No	No	No	No	No	No	No	No	No			No		No		No	No	No		15:00:00	2015-02-24	154X097	75		36,8	20	No	No	No
57	Clavulin	10:00:00	Masculino	24	Rural	Pé	Esquerdo	Yes	No	No		00:05:00	1-Botrópico	Leve	5	22:00:00	No	No	No	No	No	No	No	No	No	No	No	No	No			No		No		Yes	Yes	No	20 MIN	10:00:00	2015-03-02			68	36,6		No	No	No
58	Placebo		Masculino	36	Rural	Mão	Esquerdo	Yes	No	No		00:20:00	1-Botrópico	Grave	12	18:45:00	No	No	No	No	No	No	No	No	No	No	No	No	No			No		No		No	No	No		18:40:00	2015-03-15	109X078	106		36,8	21	No	No	No
59	Clavulin	19:30:00	Feminino	26	Rural	Perna	Esquerdo	No	No	No			1-Botrópico	Moderado	8	17:00:00	Yes	No	No	No	No	Yes	No	No	No	No	No	No	No		17:15:00	No		No		No	No	No		19:15:00	2015-03-17	118X066	66	72	36,9		No	No	No
60	Clavulin	20:15:00	Masculino	65	Rural	Mão	Direito	Yes	No	No		00:30:00	1-Botrópico	Moderado	8	20:10:00	No	No	No	No	No	No	No	No	No	No	No	No	No			Yes	DIPIRONA	Yes	FEL DE PACA	Yes	Yes	No	3 MIN	20:00:00	2015-03-18	170X100		59	36,7		No	No	No
61	Clavulin	11:30:00	Masculino	47	Rural	Perna	Direito	Yes	Yes	No		00:10:00	1-Botrópico	Leve	5	11:00:00	No	No	No	No	No	No	No	No	No	No	No	No	No			No		No		Yes	Yes	No	60 MIN	11:00:00	2015-03-21	169X116	80	81	36,3	24	No	No	No
62	Placebo		Masculino	40	Rural	Mão	Direito	Yes	Yes	No		00:10:00	1-Botrópico	Moderado	8	19:00:00	Yes	No	No	No	Yes	No	No	No	No	No	No	No	No		19:50:00	Yes	ESPECIFICO PESSOA	No		No	No	No		18:30:00	2015-03-21	157X096	55	62	36,7		No	No	No
63	Placebo		Masculino	42	Rural	Pé	Direito	Yes	No	Yes	2	00:10:00	1-Botrópico	Leve	8	21:20:00	No	No	No	No	No	No	No	No	No	No	No	No	No			No		No		No	No	No		20:50:00	2015-03-21	145X095	60	67	36,4			No	No
64	Placebo		Masculino	15	Rural	Pé	Esquerdo	Yes	Yes	No		00:05:00	1-Botrópico	Leve	8	15:05:00	No	No	No	No	No	No	No	No	No	No	No	No	No			No		No		Yes	Yes	No		15:45:00	2015-03-27	129X062	64	49	36,4	20	No	No	No
65	Placebo		Masculino	27	Rural	Pé	Esquerdo	No	No	No			1-Botrópico	Leve	8	19:10:00	Yes	No	No	No	No	No	No	No	No	No	No	No	No	CALAFRIO NO MEMBRO DA PUNÇÃO VENOSA	19:10:00	Yes	LIMÃO	Yes	LIMÃO + ALCOOL	Yes	No	No	DIRIGIU POR 60 MIN	20:30:00	2015-02-04	120X080	84	71	36,6	20	No	No	No
66	Placebo		Masculino	22	Rural	Pé	Direito	No	No	No			1-Botrópico	Grave	10	22:05:00	No	No	No	No	No	No	No	No	No	No	No	No	No			Yes	GARRAFADA	No		No	No	No		10:00:00	2015-04-05	140X070	72	75	36,7	18	No	No	No
67	Placebo		Masculino	19	Rural	Perna	Direito	Yes	No	No		00:10:00	1-Botrópico	Moderado	8	22:05:00	No	No	No	No	No	No	No	No	No	No	No	No	No			Yes	LORATADIL	Yes	TUCUMÃ	Yes	Yes	No	1 HORA E 40 MIN	10:00:00	2015-04-05			63	37		No	No	No
68	Clavulin	22:30:00	Masculino	64	Rural	Pé	Esquerdo	Yes	Yes	Yes	3	00:05:00	1-Botrópico	Leve	4			No	No	No	No	No	No	No	No	No	No	No	No			No		No		No	No	No		22:00:00	2015-04-12	149X091	64	84	36,2	16	No	No	No
69	Placebo		Masculino	38	Rural	Pé	Esquerdo	Yes	No	No		00:30:00	1-Botrópico	Leve	8	08:30:00	Yes	No	No	No	No	No	No	No	No	No	No	No	Yes	CALAFRIO	08:40:00	No		No		No	No	No		15:00:00	2015-04-20	133X087	89		36,2	20	No	No	No
70	Clavulin		Feminino	10	Rural	Pé	Esquerdo	Yes	No	No		00:02:00	1-Botrópico	Leve	8	20:50:00	No	No	No	No	No	No	No	No	No	No	No	No	No			Yes	SUCO DE CORAIMA COM COPAIBA	Yes	COPAIBA	No	No	No		23:00:00	2015-04-22	118X079	78	25	36,2	28	No	No	No
71	Placebo		Masculino	64	Urbana	Pé	Esquerdo	Yes	Yes	Yes	3	00:30:00	1-Botrópico	Moderado	8	19:30:00	No	No	No	No	No	No	No	No	No	No	No	No	No			No		No		No	No	No		18:30:00	2014-10-09	142x091	80	62	36,8	20	No	No	No
72	Clavulin	20:00:00	Masculino	52	Rural	Pé	Esquerdo	Yes	Yes	No		00:05:00	1-Botrópico	Leve	4	20:30:00	No	No	No	No	No	No	No	No	No	No	No	No	No			No		Yes	ALHO	No	No	No		19:00:00	2015-05-07	160X080	99	72	26,7	18	No	No	No
73	Clavulin	14:00:00	Masculino	59	Urbana	Pé	Esquerdo	Yes	No	No		00:20:00	1-Botrópico	Moderado	5	11:30:00	No	No	No	No	No	No	No	No	No	No	No	No	No			No		Yes	GASOLINA	No	No	No		08:55:00	2015-05-08	158X099	87	60	35,8	21	Yes	No	No
74	Placebo		Masculino	57	Rural	Mão	Direito	Yes	Yes	No		01:30:00	1-Botrópico	Moderado	8	15:34:00	No	No	No	No	No	No	No	No	No	No	No	No	No			No		Yes	OLEO E CEBOLA	Yes	Yes	No		14:30:00	2015-05-12	120X090	60		35,4	20	No	No	No
75	Placebo		Masculino	21	Rural	Perna	Esquerdo	Yes	Yes	No		00:10:00	1-Botrópico	Leve	8	20:30:00	No	No	No	No	No	No	No	No	No	No	No	No	No			Yes	BANHA DE PIRARUCU	Yes	BANHA DE PIRARUCU	No	No	No		20:00:00	2015-05-14	111X070	81	75	36,8	20	No	No	No
76	Clavulin		Masculino	75	Rural	Perna	Direito	Yes	Yes	No		00:05:00	1-Botrópico	Grave	12	12:45:00	No	No	No	No	No	No	No	No	No	No	No	No	No			No		No		No	No	No		12:45:00	2015-05-22				35,4			No	No
77	Clavulin	00:30:00	Masculino	26	Urbana	Mão	Direito	Yes	No	No		00:10:00	1-Botrópico	Moderado	12	00:15:00	No	No	No	No	No	No	No	No	No	No	No	No	No			No		No		No	No	No		00:30:00	2015-05-28	136X086	83	60	36,5	20	No	No	No
78	Placebo		Masculino	11	Urbana	Pé	Ambos	No	No	No			1-Botrópico	Moderado	8	20:50:00	No	No	No	No	No	No	No	No	No	No	No	No	No			No		No		No	No	No		23:30:00	2015-05-30	120X060	81	34	35,9	19		No	No
79	Placebo		Feminino	43	Urbana	Pé	Direito	Yes	No	No		00:10:00	1-Botrópico	Leve	4	20:00:00	No	No	No	No	No	No	No	No	No	No	No	No	No			No		Yes	ALCOOL	Yes	Yes	Yes		20:00:00	2015-06-03	114X080	61	64	36,2	18	Yes	No	Yes
80	Clavulin	09:00:00	Masculino	63	Urbana	Pé	Direito	Yes	No	No		00:05:00	1-Botrópico	Leve	4	23:15:00	No	No	No	No	No	No	No	No	No	No	No	No	No			No		No		No	No	No		09:00:00	2015-06-05	153X085	61	58	35,8	20	No	No	No
81	Placebo		Masculino	23	Rural	Pé	Direito	Yes	No	No		00:05:00	1-Botrópico	Leve	8	21:45:00	No	No	No	No	No	No	No	No	No	No	No	No	No			No		No		No	No	No		21:30:00	2015-06-05	130X080	59	86	36,3		No	No	No
82	Placebo		Masculino	13	Rural	Pé	Direito	No	No	No			1-Botrópico	Leve	4	21:50:00		No	No	No	No	No	No	No	No	No	No	No	No	IRRITAÇÃO LEVE NA GARGANTA	22:30:00	Yes	2 CP DE ESPECÍFICO PESSOA	No		Yes	Yes	No	20 MIN	23:30:00	2015-06-06	100X064	95	26	36,8	20	No	No	No
83	Clavulin	13:00:00	Masculino	13	Rural	Pé	Direito	No	No	No			1-Botrópico	Moderado	8	23:50:00	No	No	No	No	No	No	No	No	No	No	No	No	No			Yes	PARACETAMOL	Yes	ALCOOL	No	No	No		23:30:00	2015-06-06	099X064	86	25	36,8	16		No	No
84	Clavulin	18:00:00	Masculino	5	Rural	Perna	Esquerdo	Yes	No	No		00:05:00	1-Botrópico	Moderado	10	02:00:00	No	No	No	No	No	No	No	No	No	No	No	No	No			No		No		No	No	No		18:00:00	2015-06-08		92				No	No	No
85	Clavulin	22:00:00	Masculino	15	Rural	Pé	Esquerdo	No	No	No			1-Botrópico	Leve	4	22:00:00	No	No	No	No	No	No	No	No	No	No	No	No	No			No		No		Yes	Yes	No	30 MIN	21:40:00	2015-06-10	120X070	70	68	36,4	18	No	No	No
86	Placebo		Feminino	35	Rural	Pé	Direito	Yes	Yes	No		00:05:00	1-Botrópico	Moderado	8	13:15:00	No	No	No	No	No	No	No	No	No	No	No	No	No			Yes	ESPECÍFICO PESSOA	No		No	No	No		15:15:00	2015-06-11	145X098	46		35,8	25	No	No	No
87	Clavulin		Masculino	60	Rural	Mão	Direito	Yes	Yes	No		00:10:00	1-Botrópico	Moderado	8	16:30:00	No	No	No	No	No	No	No	No	No	No	No	No	No			No		No		No	No	No		16:15:00	2015-06-12	120X080	101		36,7	21	No	No	No
88	Placebo		Masculino	37	Rural	Pé	Esquerdo	No	Yes	No			1-Botrópico	Moderado	8	14:20:00	No	No	No	No	No	No	No	No	No	No	No	No	No			No		No		No	No	No		16:00:00	2015-06-18	127X086	89	85	37,4	20	No	No	No
89	Clavulin	22:15:00	Masculino	30	Urbana	Pé	Direito	No	No	No			1-Botrópico	Leve	4	22:00:00	No	No	No	No	No	No	No	No	No	No	No	No	No			No		No		No	No	No		22:00:00	2015-06-21	162X087	72		35,6		No	No	No
90	Placebo		Masculino	22	Rural	Pé	Esquerdo	Yes	Yes	No		00:30:00	1-Botrópico	Leve	4		No	No	No	No	No	No	No	No	No	No	No	No	No			Yes	LEITE DA BANANA ROXA E LEITE DO PIAO BRANCO	Yes	PEDRA PRETA	No	No	No		16:00:00	2015-06-24	145X089	47		36,5	18	No	No	No
91	Clavulin	21:00:00	Masculino	55	Rural	Perna	Esquerdo	Yes	Yes	No		00:25:00	1-Botrópico	Moderado	12	20:10:00	Yes	No	No	No	No	No	No	No	No	No	No	No	Yes	DORTORACICA E IRRITAÇÃO GLOTE	21:30:00	Yes	CHA DE PENA DE MUTUM	Yes	OVO E BANHA DE COPAIBA	Yes	Yes	No	POR 30 MIM	20:30:00	2015-06-30	140X090	81	66	36,1	20	No	No	No
92	Placebo		Masculino	57	Rural	Pé	Esquerdo	Yes	No	No		00:02:00	1-Botrópico	Moderado	8	23:08:00	No	No	No	No	No	No	No	No	No	No	No	No	No			No		Yes	PARTES DA SERPENTE	No	No	No		22:30:00	2015-07-04	164X107	69	96	35,6	18	No	No	No
93	Placebo		Masculino	55	Rural	Perna	Direito	No	Yes	No			1-Botrópico	Moderado	8	18:30:00	Yes	No	No	No	No	No	No	No	No	No	No	No	No	CEFALEIA		No		No		Yes	No	No		18:15:00	2015-07-05	154X098	78		35,5			No	No
94	Clavulin		Masculino	53	Rural	Perna	Esquerdo	Yes	Yes	No		00:05:00	1-Botrópico	Leve	4	12:30:00		No	No	No	No	No	No	No	No	No	No	No	No			No		Yes	PALHA DE ABACAXI	No	No	No		13:00:00	2015-07-18	160X100	60		35,5	18	No	No	No
95	Clavulin	22:40:00	Masculino	51	Rural	Pé	Esquerdo	Yes	No	Yes	2	00:06:00	1-Botrópico	Leve	4	23:45:00	No	No	No	No	No	No	No	No	No	No	No	No	No			No		No		No	No	No		22:10:00	2015-07-18	150X100	70		35,2	19	No	No	No
96	Clavulin		Masculino	20	Rural	Pé	Esquerdo	No	Yes	No			1-Botrópico	Leve	4	12:40:00	No	No	No	No	No	No	No	No	No	No	No	No	No			No		No		Yes	No	No	EXPRESSÃO LOCAL	12:00:00	2015-07-22	120X080	76		36,1	20	No	No	No
97	Placebo		Masculino	58	Rural	Antebraço	Esquerdo		No	No			1-Botrópico	Grave	12	11:00:00		No	No	No	No	No	No	No	No	No	No	No	No			No		No		No	No	No		19:00:00	2015-07-26	120X070	76		36,2			No	No
98	Placebo		Masculino	30	Urbana	Pé	Direito	Yes	Yes	No		00:10:00	1-Botrópico	Moderado	8	10:15:00	No	No	No	No	No	No	No	No	No	No	No	No	No			No		No		No	No	No		09:30:00	2015-07-28	144088	80		35,7	23	No	No	No
99	Placebo		Masculino	58	Rural	Mão	Direito	No	Yes	Yes	1		1-Botrópico	Leve	4	13:00:00	No	No	No	No	No	No	No	No	No	No	No	No	No			Yes	LEITE CONDENSADO	No		No	No	No		12:00:00	2015-08-13	092X046	49		35,6		Yes	No	No
100	Placebo		Masculino	23	Rural	Mão	Direito	Yes	Yes	No		02:00:00	1-Botrópico	Moderado	8	11:00:00	No	No	No	No	No	No	No	No	No	No	No	No	No			No		No		No	No	No		11:00:00	2015-08-15				35,7			No	No
101	Clavulin	18:00:00	Masculino	25	Rural	Perna	Direito	Yes	Yes	No		00:10:00	1-Botrópico	Moderado	8	13:30:00	No	No	No	No	No	No	No	No	No	No	No	No	No			No		No		No	No	No		12:15:00	2015-08-18				36,1		No	No	No
102	Placebo		Masculino	10	Rural	Perna	Esquerdo	Yes	No	No			1-Botrópico	Moderado	4	22:50:00	No	No	No	No	No	No	No	No	No	No	No	No	No			Yes	Suco de limão	Yes	limão	Yes	Yes	No	por 3 horas	22:00:00	2015-08-21	120X080	116	32	36,2			No	No
103	Clavulin	18:00:00	Feminino	9	Rural	Pé	Direito	No	No	No			1-Botrópico	Grave	12	11:15:00	No	No	No	No	No	No	No	No	No	No	No	No	No			No		No		No	No	No		11:00:00	2015-08-31		116	33	36,2	18		No	No
104	Placebo		Masculino	18	Rural	Pé	Direito	Yes	No	No		00:30:00	1-Botrópico	Moderado	8	21:50:00	No	No	No	No	No	No	No	No	No	No	No	No	No			No		Yes	olho da serpente	No	No	No		21:30:00	2015-08-31	140X089	73	80	36,2	20	No	No	No
105	Clavulin	09:00:00	Feminino	30	Rural	Pé	Direito	No	Yes	No			1-Botrópico	Leve	4	09:50:00	No	No	No	No	No	No	No	No	No	No	No	No	No			No		No		No	No	No		14:45:00	2015-09-09	130X084	357		35,7	18	No	No	No
106	Placebo		Feminino	58	Rural	Mão	Direito	No	Yes	No			1-Botrópico	Moderado	12	11:20:00	No	No	No	No	No	No	No	No	No	No	No	No	No			No		No		No	No	No		11:30:00	2015-09-22	152X088	67		35,4	20		No	No
107	Placebo		Masculino	72	Rural	Mão	Esquerdo	Yes	Yes	Yes	1	00:05:00	1-Botrópico	Grave	12	14:30:00	Yes	No	No	No	Yes	No	No	No	Yes	No	No	No	No		14:35:00	Yes	Dipirona	No		No	No	No		10:45:00	2015-09-24				35,5		No	No	No
108	Clavulin	15:00:00	Masculino	69	Rural	Pé	Direito	No	Yes	No			1-Botrópico	Moderado	8	13:00:00	No	No	No	No	No	No	No	No	No	No	No	No	No			No		No		No	No	No		11:30:00	2015-09-25	127X082	81		35,6	20		No	No
109	Clavulin	18:00:00	Masculino	31	Rural	Pé	Esquerdo	Yes	No	Yes	1	00:20:00	1-Botrópico	Leve	8	17:45:00	Yes	No	No	No	Yes	No	No	No	No	No	No	No	No	tontura	18:00:00	Yes	água de açai	No		No	No	No		18:00:00	2015-10-01	110X070	53	60	36			No	No
110	Clavulin	11:00:00	Masculino	45	Rural	Pé	Esquerdo	Yes	No	No		01:30:00	1-Botrópico	Moderado	8	11:00:00	No	No	No	No	No	No	No	No	No	No	No	No	No			Yes	fel de paca	No		No	No	No		10:30:00	2015-10-10	154x099	80	87	36,6	18		No	No
111	Clavulin	18:00:00	Masculino	43	Rural	Pé	Esquerdo	Yes	Yes	No		00:15:00	1-Botrópico	Moderado	8	15:30:00	No	No	No	No	No	No	No	No	No	No	No	No	No			Yes	Tonsilax	No		No	No	No		17:30:00	2015-10-19	160X090	66		36	20	No	No	No
112	Clavulin	18:00:00	Masculino	21	Rural	Pé	Esquerdo	No	Yes	No			1-Botrópico	Leve	5	18:00:00	No	No	No	No	No	No	No	No	No	No	No	No	No			No		No		No	No	No		18:00:00	2015-10-21	133X105	72	67	36	21	No	No	No
113	Placebo		Masculino	37	Rural	Pé	Esquerdo	Yes	Yes	No		00:10:00	1-Botrópico	Grave	12	19:30:00	No	No	No	No	No	No	No	No	No	No	No	No	No			Yes	Iburofeno+Dipirona+Fenergan	Yes	Neomicina Pomada	No	No	No		18:00:00	2015-10-26	100X070	70	83	35,4	20	Yes	No	No
114	Placebo		Masculino	26	Rural	Pé	Esquerdo	Yes	Yes	No		00:10:00	1-Botrópico	Moderado	8	19:30:00	No	No	No	No	No	No	No	No	No	No	No	No	No			Yes	Dipirona+Diclofenaco	No		No	No	No		18:30:00	2015-10-28	130X090	79	86	35,4	20	No	No	No
115	Clavulin	15:15:00	Masculino	33	Rural	Pé	Direito	No	No	No			1-Botrópico	Leve	8	12:40:00	No	No	No	No	No	No	No	No	No	No	No	No	No			No		No		Yes	Yes	No	por 40 min	15:00:00	2015-10-29	120X070	62	70	35,7	20	No	No	No
116	Clavulin	17:30:00	Masculino	5	Rural	Pé	Esquerdo	Yes	No	No		00:04:00	1-Botrópico	Moderado	8	16:10:00	No	No	No	No	No	No	No	No	No	No	No	No	No			No		Yes	Óleo de Andiroba	No	No	No		17:30:00	2015-11-01		100	24	37,1	20	No	No	No
117	Placebo		Masculino	30	Rural	Pé	Esquerdo	No	No	No			1-Botrópico	Moderado	8	21:00:00	No	No	No	No	No	No	No	No	No	No	No	No	No			Yes	Leite	No		Yes	Yes	No		20:15:00	2015-11-08				35,9			No	No
118	Placebo		Masculino	38	Rural	Pé	Direito	Yes	Yes	No		00:15:00	1-Botrópico	Leve	8	13:55:00	No	No	No	No	No	No	No	No	No	No	No	No	No			No		Yes	Pinhão Branco	Yes	Yes	No		14:30:00	2015-11-16	100X060	40		35,5			No	No
119	Placebo		Masculino	36	Rural	Pé	Esquerdo	Yes	Yes	No		00:30:00	1-Botrópico	Leve	4	08:50:00	No	No	No	No	No	No	No	No	No	No	No	No	No			No		Yes	Álcool	No	No	No		11:50:00	2015-11-24	140X090	57		35,6	20	No	No	No
120	Clavulin	12:00:00	Masculino	23	Rural	Mão	Esquerdo	Yes	No	No		00:30:00	1-Botrópico	Moderado	8	09:30:00	No	No	No	No	No	No	No	No	No	No	No	No	No			No		No		Yes	No	Yes		12:00:00	2015-12-05	125X074	69	63	35,7	20	No	No	No
121	Clavulin	23:00:00	Masculino	45	Rural	Pé	Esquerdo	Yes	No	No		00:05:00	1-Botrópico	Leve	8	23:30:00	No	No	No	No	No	No	No	No	No	No	No	No	No			No		No		No	No	No		23:00:00	2015-12-05			68	36,2		No	No	No
122	Clavulin	18:00:00	Masculino	22	Rural	Perna	Direito	Yes	Yes	No		00:30:00	1-Botrópico	Leve	5	18:00:00	No	No	No	No	No	No	No	No	No	No	No	No	No			Yes	Cachaça	Yes	Feijão de Praia + Sal + Língua de Pirarucu	Yes	Yes	No	por 15 min	17:00:00	2015-12-08	116X070	60		35,8	20	No	No	No
123	Placebo		Masculino	17	Rural	Pé	Esquerdo	Yes	No	No		00:05:00	1-Botrópico	Moderado	8	00:50:00	Yes	No	No	No	Yes	Yes	Yes	No	No	No	No	No	No	hemoptise	01:00:00	Yes	Específico Pessoa	No		No	No	No		00:50:00	2015-12-11	130X060	83		35,6	21		No	No
124	Clavulin	18:00:00	Masculino	7	Rural	Perna	Direito	Yes	No	No		00:04:00	1-Botrópico	Moderado	8	18:00:00	No	No	No	No	No	No	No	No	No	No	No	No	No			No		Yes	Álcool	Yes	Yes	Yes		18:00:00	2015-12-13			20	36,2		No	No	No
125	Placebo		Feminino	55	Rural	Pé	Direito	No	Yes	No			1-Botrópico	Grave	12	12:00:00	No	No	No	No	No	No	No	No	No	No	No	No	No			No		No		No	No	No		10:55:00	2015-12-14	140X090	68	65	35,7	21	Yes	No	No
126	Clavulin	02:00:00	Feminino	13	Rural	Pé	Esquerdo	No	No	No			1-Botrópico	Leve	8	21:30:00	No	No	No	No	No	No	No	No	No	No	No	No	No			No		No		No	No	No		02:00:00	2016-12-27	100X060	68	41	36	20	No	No	No
127	Clavulin	11:00:00	Masculino	67	Rural	Pé	Esquerdo	Yes	No	No		00:30:00	1-Botrópico	Leve	5	00:00:00	No	No	No	No	No	No	No	No	No	No	No	No	No			No		Yes	limão	No	No	No		11:00:00	2015-12-27	120x060	70	67	35,8	20	Yes	No	No
128	Placebo		Feminino	20	Rural	Perna	Esquerdo	No	No	No			1-Botrópico	Moderado	4	22:30:00	No	No	No	No	No	No	No	No	No	No	No	No	No			Yes	antialérgico	Yes	soco de olho do jauari	No	No	No		01:00:00	2016-01-05	130x070	81	54	36,5	20	No	No	No
129	Clavulin	00:00:00	Masculino	14	Rural	Pé	Esquerdo	Yes	No	No		00:30:00	1-Botrópico	Leve	5	23:00:00	No	No	No	No	No	No	No	No	No	No	No	No	No			No		No		No	No	No		23:50:00	2016-01-05	130x080	80	55	36,2	20	No	No	No
130	Clavulin	13:00:00	Feminino	48	Rural	Pé	Esquerdo	Yes	Yes	No		01:00:00	1-Botrópico	Leve	6	11:30:00	No	No	No	No	No	No	No	No	No	No	No	No	No			No		No		No	No	No		12:30:00	2016-01-06	120x076	70		35,8	20		No	No
131	Placebo		Masculino	15	Rural	Pé	Direito	No	Yes	No			1-Botrópico	Grave	12	22:30:00	No	No	No	No	No	No	No	No	No	No	No	No	No			Yes	Específico Pessoa	No		No	No	No		21:30:00	2016-01-08	120x068	58	62	36,1	21	No	No	No
132	Placebo		Masculino	66	Rural	Pé	Direito	Yes	Yes	No		00:30:00	1-Botrópico	Moderado	8	07:40:00	Yes	No	No	No	No	No	Yes	No	No	No	No	Yes	No		07:50:00	No		No		No	No	No		07:40:00	2016-01-11	121x070	80		35,9	22	No	No	No
133	Placebo		Masculino	27	Rural	Pé	Direito	Yes	Yes	No		00:30:00	1-Botrópico	Moderado	4	14:10:00	No	No	No	No	No	No	No	No	No	No	No	No	No			No		No		No	No	No		13:45:00	2016-01-15	136x087	85	75	35,3	23	No	No	No
134	Clavulin	14:00:00	Feminino	42	Periurbana	Pé	Direito	Yes	Yes	No		00:20:00	1-Botrópico	Leve	4	13:00:00	No	No	No	No	No	No	No	No	No	No	No	No	No			Yes	Dipirona	Yes	Icegel + Minâncora	Yes	Yes	Yes		12:35:00	2016-01-19	130x080	60		35,8	20	No	No	No
135	Placebo		Masculino	23	Rural	Perna	Direito	Yes	Yes	No		00:05:00	1-Botrópico	Leve	8	18:20:00	Yes	Yes	No	No	No	No	No	No	No	No	No	No	No		18:40:00	No		No		No	No	No		18:00:00	2016-01-21	110x070	70	64	36,4	20	No	No	No
136	Clavulin	23:30:00	Masculino	29	Rural	Pé	Esquerdo	Yes	No	No		00:30:00	1-Botrópico	Moderado	8	20:50:00	No	No	No	No	No	No	No	No	No	No	No	No	No			Yes	Leite moça	No		No	No	No		23:30:00	2016-01-21	125x076	87	65	36,3	22	No	No	No
137	Placebo		Masculino	16	Urbana	Pé	Esquerdo	Yes	No	No		00:45:00	1-Botrópico	Leve	8	21:40:00	No	No	No	No	No	No	No	No	No	No	No	No	No			No		Yes	alcóol	No	No	No		21:30:00	2016-01-30	126x083	73	60	36,3	20	No	No	No
138	Placebo		Masculino	43	Rural	Pé	Esquerdo	Yes	No	Yes	7	00:10:00	1-Botrópico	Leve	8	12:30:00	No	No	No	No	No	No	No	No	No	No	No	No	No			No		No		Yes	Yes	No		12:20:00	2016-02-06	133x079	54	70	35,6	20	No	No	No
139	Placebo		Feminino	19	Urbana	Pé	Esquerdo	Yes	No	No		00:05:00	1-Botrópico	Leve	8	16:30:00	No	No	No	No	No	No	No	No	No	No	No	No	No			No		No		No	No	No		17:50:00	2016-02-09	118x067	88	45	35,8	20	No	No	No
140	Placebo		Masculino	24	Rural	Pé	Direito	No	No	No			1-Botrópico	Moderado	8	21:00:00	Yes	No	No	No	No	No	Yes	No	No	No	No	No	No	hematêmese	21:20:00	No		No		Yes	Yes	No		21:55:00	2016-02-14	120x070	80		36,1	20		No	No
141	Clavulin	11:00:00	Masculino	74	Rural	Perna	Direito	Yes	No	Yes	2	00:20:00	1-Botrópico	Moderado	8	10:15:00	Yes	No	No	No	Yes	No	No	No	Yes	No	No	No	No		10:40:00	Yes	sonrisal e dipirona	No		No	No	No		09:30:00	2016-02-17	110x076	67	70	35,3	20	No	No	No
142	Clavulin	22:30:00	Feminino	12	Periurbana	Perna	Esquerdo	No	No	No			1-Botrópico	Moderado	8	22:00:00	No	No	No	No	No	No	No	No	No	No	No	No	No			No		No		No	No	No		22:30:00	2016-02-27	110x063	61	45	36,3	18	No	No	No
143	Clavulin	16:00:00	Masculino	16	Rural	Pé	Direito	Yes	No	No		00:10:00	1-Botrópico	Leve	8	16:20:00	No	No	No	No	No	No	No	No	No	No	No	No	No			No		No		No	No	No		15:30:00	2016-03-02	114x071	72	55	35,6	16	No	No	No
144	Placebo		Masculino	56	Rural	Mão	Direito	Yes	Yes	No		00:15:00	1-Botrópico	Moderado	10	16:37:00	No	No	No	No	No	No	No	No	No	No	No	No	No			No		No		No	No	No		17:00:00	2016-03-16	168x104	67		36	20	No	No	No
145	Placebo		Masculino	44	Rural	Pé	Direito	No	Yes	No			1-Botrópico	Leve	4	22:00:00	No	No	No	No	No	No	No	No	No	No	No	No	No			Yes	Específico Pessoa+chá de chicória	Yes	alho	Yes	Yes	No		23:50:00	2016-03-10	130x090	80	84	35,6	20	No	No	No
146	Placebo		Masculino	26	Rural	Pé	Esquerdo	Yes	No	No		00:07:00	1-Botrópico	Leve	5	17:25:00	Yes	Yes	No	Yes	Yes	No	No	No	Yes	No	Yes	No	No	Edema facial + urticária irritação laringea	17:40:00	No		Yes	Tabaco	Yes	Yes	No	10 minutos	18:35:00	2016-03-13	120x070	72	67	36	20	No	No	No
147	Clavulin		Masculino	12	Rural	Pé	Direito	No	No	No			1-Botrópico	Moderado	8	20:30:00	No	No	No	No	No	No	No	No	No	No	No	No	No			Yes	analgésico	Yes	medicamento caseiro	No	No	No		21:00:00	2016-03-24	120x070	78	40	36,4			No	No
148	Placebo		Masculino	50	Rural	Perna	Direito	Yes	Yes	No		00:20:00	1-Botrópico	Moderado	8	15:45:00	No	No	No	No	No	No	No	No	No	No	No	No	No			No		Yes	passou Vick	No	No	No		17:00:00	2016-03-28	170x110	68		36			No	No
149	Clavulin		Masculino	43	Rural	Mão	Direito	Yes	Yes	No		00:15:00	1-Botrópico	Grave	12	12:30:00	No	No	No	No	No	No	No	No	No	No	No	No	No			No	Dipirona	No		No	No	No		12:00:00	2016-06-05	129x085	69		36,7	20		No	No
150	Placebo		Feminino	18	Rural	Pé	Esquerdo	No	Yes	No			1-Botrópico	Moderado	6	13:30:00	No	No	No	No	No	No	No	No	No	No	No	No	No			No		No		No	No	No		12:50:00	2016-04-05	152x109	80		36,7	20		No	No
151	Placebo		Masculino	35	Rural	Pé	Direito	Yes	Yes	Yes	1	00:05:00	1-Botrópico	Moderado	8	14:55:00	No	No	No	No	No	No	No	No	No	No	No	No	No			No		Yes	Cerebro da cobra (miolo)		No	No		15:16:00	2016-04-06	120x090	79	70	36	22	No	No	No
152	Placebo		Masculino	39	Rural	Pé	Esquerdo	Yes	Yes	No		01:00:00	1-Botrópico	Moderado	8	00:00:00	No	No	No	No	No	No	No	No	No	No	No	No	No			Yes	Cachaça	Yes	Cachaça na ferida	No	No	No		23:30:00	2016-04-15	163x113	82	65	36,7	20	No	No	No
153	Placebo		Masculino	39	Rural	Pé	Direito	Yes	No	No		00:40:00	1-Botrópico	Moderado	8	12:30:00		No	No	No	No	No	No	No	No	No	No	No	No			Yes	Específico Pessoa	No		No	No	No		11:50:00	2016-04-18	120x070	70	78	36	20		No	No
154	Placebo		Masculino	56	Periurbana	Mão	Direito	No	Yes	No			1-Botrópico	Leve	8	19:25:00	No	No	No	No	No	No	No	No	No	No	No	No	No			No		No		No	No	No		17:00:00	2016-04-26				36,2		Yes	No	No
155	Placebo		Masculino	29	Rural	Pé	Direito	Yes	Yes	No		00:02:00	1-Botrópico	Moderado	12	15:00:00	Yes	No	No	No	Yes	No	No	No	No	No	No	No	No	Pápulas	15:30:00	No		No		No	No	No		14:20:00	2016-04-27	120x080	86	73	36,8	26	No	No	No
156	Placebo		Feminino	38	Rural	Pé	Direito	No	No	No			1-Botrópico	Leve	9	11:45:00		No	No	No	No	No	No	No	No	No	No	No	No			No		No		Yes	Yes	No	1 hora	12:30:00	2016-05-01	080x055	73	51	36,2	20	Yes	No	Yes
157	Clavulin	13:00:00	Masculino	18	Rural	Pé	Direito	No	No	No			1-Botrópico	Moderado	8	12:30:00	No	No	No	No	No	No	No	No	No	No	No	No	No			No		No		Yes	Yes	No		11:30:00	2016-05-04	120X080	88		35,4	20	No	No	No
158	Clavulin	00:00:00	Masculino	55	Rural	Pé	Direito	Yes	No	No		00:30:00	1-Botrópico	Leve	6	21:00:00	Yes	No	No	No	No	No	No	No	No	No	No	No	No	Rubor Facial	21:12:00	No		Yes	alho + fumo + cachaça	No	No	No		21:20:00	2016-05-05	156x097	74	85	36,2	20		No	No
159	Placebo		Masculino	20	Rural	Pé	Esquerdo	Yes	No	No			1-Botrópico	Moderado	12	21:00:00	No	No	No	No	No	No	No	No	No	No	No	No	No			Yes	leite	No		No	No	No		21:15:00	2016-05-05	110X053	63	62	36,3	19	No	No	No
160	Placebo		Masculino	44	Periurbana	Perna	Direito	Yes	Yes	No		00:15:00	1-Botrópico	Grave	12	12:30:00	No	No	No	No	No	No	No	No	No	No	No	No	No			Yes	Diclofenaco	No		No	No	No		12:40:00	2016-05-06	138x086	74	78	36,6	20	No	No	No
161	Placebo		Feminino	18	Periurbana	Pé	Direito	Yes	No	No		00:05:00	1-Botrópico	Moderado	6	20:50:00	Yes	No	No	No	No	No	No	No	No	No	No	No	No	tonteira	20:55:00	No		No		No	No	No		20:30:00	2016-05-06	090x60	69	52	35,4	20		No	No
162	Clavulin	20:30:00	Masculino	8	Periurbana	Pé	Esquerdo	Yes	No	No		00:10:00	1-Botrópico	Moderado	8	22:00:00	No	No	No	No	No	No	No	No	No	No	No	No	No			No		Yes	Alcool	Yes	Yes	No		21:00:00	2016-05-06			30	36,7			No	No
163	Clavulin	21:30:00	Masculino	47	Rural	Pé	Esquerdo	Yes	No	No		00:10:00	1-Botrópico	Leve	6	21:05:00	No	No	No	No	No	No	No	No	No	No	No	No	No			No		No		No	No	No		21:30:00	2016-05-09	110x080	79	86	36,05		No	No	No
164	Clavulin	09:00:00	Masculino	48	Rural	Pé	Direito	Yes	No	Yes	1	00:05:00	1-Botrópico	Grave	12	09:45:00	No	No	No	No	No	No	No	No	No	No	No	No	No			No		No		Yes	Yes	No	10min	10:00:00	2016-05-11	148x095	75	80	36	19	No	No	No
165	Clavulin	21:00:00	Masculino	38	Rural	Perna	Esquerdo	Yes	Yes	No		00:20:00	1-Botrópico	Leve	8	20:00:00	No	No	No	No	No	No	No	No	No	No	No	No	No			No		No		No	No	No		21:00:00	2016-05-12	130x080	56	64	35,6	19	No	No	No
166	Clavulin	10:00:00	Masculino	63	Periurbana	Pé	Direito	Yes	No	No		00:15:00	1-Botrópico	Moderado	8	09:41:00	No	No	No	No	No	No	No	No	No	No	No	No	No			No		No		Yes	Yes	No		10:13:00	2016-05-19	140x80	86	59	36,09	20	No	No	No
167	Clavulin	17:00:00	Feminino	4	Rural	Pé	Esquerdo	No	No	No			1-Botrópico	Leve	8	17:30:00	No	No	No	No	No	No	No	No	No	No	No	No	No			No		No		No	No	No		18:30:00	2016-05-26			17	36,2		No	No	No
168	Placebo		Masculino	15	Rural	Pé	Esquerdo	Yes	No	No		00:03:00	1-Botrópico	Moderado	8	14:30:00	No	No	No	No	No	No	No	No	No	No	No	No	No			No		Yes	Água de sal	No	No	No		13:40:00	2016-06-01	110x080	73	63	36,4	23	No	No	No
169	Clavulin	19:00:00	Masculino	55	Rural	Pé	Direito	Yes	No	Yes	1	00:10:00	1-Botrópico	Leve	8	10:30:00	No	No	No	No	No	No	No	No	No	No	No	No	No			No		No		Yes	Yes	No	01:30 min	16:41:00	2016-06-02			70	36,7			No	No
170	Placebo		Masculino	23	Rural	Perna	Direito	No	Yes	No			1-Botrópico	Moderado	6	00:00:00	No	No	No	No	No	No	No	No	No	No	No	No	No			No		No		No	No	No		09:00:00	2016-06-07	131X083	88	65	36,7	20	No	No	No
171	Placebo		Masculino	45	Rural	Mão	Esquerdo	Yes	Yes	No		00:15:00	1-Botrópico	Moderado	12	21:40:00		No	No	Yes	Yes	No	No	No	Yes	No	Yes	No	Yes	Edema de face	22:05:00	No		No		No	No	No		22:15:00	2016-06-14	140x070	76		35,9	16		No	No
172	Clavulin	19:30:00	Masculino	19	Rural	Pé	Esquerdo	Yes	No	Yes	1	00:03:00	1-Botrópico	Moderado	8	15:00:00	No	No	No	No	No	No	No	No	No	No	No	No	No			No		No		No	No	No		16:00:00	2016-06-11	113X078	64	65	36,1	18	No	No	No
173	Placebo		Masculino		Rural	Pé	Esquerdo	No	No	No			1-Botrópico	Moderado	8	00:00:00	No	No	No	No	No	No	No	No	No	No	No	No	No			Yes	Leite de Castanha	Yes	Castanha + sal	No	No	No		00:30:00	2016-06-24	140x090	70	70	35,4	20	No	No	No
174	Clavulin	22:00:00	Feminino	59	Rural	Pé	Esquerdo	Yes	No	No		00:30:00	1-Botrópico	Leve	4	21:00:00		No	No	No	No	No	No	No	No	No	No	No	No			No		Yes	alcool	No	No	No		22:00:00	2016-06-26	160x090	87	63	36,2	16		No	No
175	Placebo		Masculino	55	Rural	Perna	Direito	Yes	No	Yes	1	03:00:00	1-Botrópico	Grave	15	11:00:00	No	No	No	No	No	No	No	No	No	No	No	No	No			Yes	Limão	No		No	No	No		11:00:00	2016-07-23	150x090	80	66	36,1	18	No	No	No
176	Clavulin	10:30:00	Masculino	21	Rural	Mão	Esquerdo	Yes	No	No		01:30:00	1-Botrópico	Moderado	8	21:30:00	No	No	No	No	No	No	No	No	No	No	No	No	No			No		No		No	No	No		22:00:00	2015-01-27	130x079	58	66	36	18	No	No	No
177	Clavulin	12:00:00	Masculino	28	Rural	Pé	Direito	No	No	No			1-Botrópico	Moderado	8	09:20:00	Yes	No	No	No	No	No	No	No	Yes	No	No	No	No		09:25:00	No		No		No	No	Yes		11:30:00	2016-07-01			115	35,9		No	No	No
178	Clavulin	19:00:00	Masculino	37	Rural	Pé	Direito	Yes	No	No		00:10:00	1-Botrópico	Leve	4	20:00:00	No	No	No	No	No	No	No	No	No	No	No	No	No			No		No		No	No	No		19:30:00	2016-07-01	100x060	77	72	35,9	20		No	No
179	Placebo		Masculino	72	Rural	Pé	Direito	Yes	Yes	Yes	4	00:06:00	1-Botrópico	Leve	4	13:55:00	No	No	No	No	No	No	No	No	No	No	No	No	No			No		No	Água com sal	No	No	No		13:00:00	2016-07-15	140x100	50	65	35,8	20		No	No
180	Clavulin	18:00:00	Masculino	24	Periurbana	Mão	Direito	No	No	Yes	2		1-Botrópico	Grave	12	15:00:00	No	No	No	No	No	No	No	No	No	No	No	No	No			No		No		No	No	No		14:35:00	2016-07-21	080x050	98	62	36,1	20	No	No	No
181	Placebo		Masculino	42	Rural	Mão	Esquerdo	Yes	Yes	No			1-Botrópico	Leve	12	18:30:00	No	No	No	No	No	No	No	No	No	No	No	No	No			No		No		No	No	No		18:20:00	2016-07-26	160x090	72	70	36,1	20	No	No	No
182	Placebo		Masculino	23	Rural	Perna	Direito	Yes	Yes	No		00:05:00	1-Botrópico	Moderado	6	20:00:00	Yes	No	No	No	No	No	No	No	No	No	No	No	No	NÓDULOS DE EDEMA NO ROSTO E AXILA	21:00:00	Yes	PARACETAMOL	No		Yes	Yes	No		21:00:00	2016-07-27	130x079	58	65	36,2	18		No	No
183	Placebo		Masculino	28	Urbana	Perna	Esquerdo	Yes	Yes	Yes		00:30:00	1-Botrópico	Moderado	8	19:30:00	No	No	No	No	No	No	No	No	No	No	No	No	No			Yes	Dipirona	No		No	No	No		20:20:00	2016-07-26			73				No	No
184	Placebo		Masculino	50	Rural	Pé	Direito	Yes	Yes	No		00:20:00	1-Botrópico	Moderado	4	09:50:00	No	No	No	No	No	No	No	No	No	No	No	No	No			Yes	ESPECÍFICO PESSOA	Yes	ALCÓOL	Yes	Yes	No	30 MIM	09:30:00	2016-08-05	150x090	55	75	36,6	20	Yes	No	No
185	Placebo		Feminino	73	Rural	Mão	Direito	Yes	No	Yes	1	00:20:00	1-Botrópico	Moderado	12	13:30:00	No	No	No	No	No	No	No	No	No	No	No	No	No			Yes	PALMEIRA DE NAJÁ	Yes	PALMEIRA DE NAJÁ	Yes	Yes	No	POR 2 HORAS	13:30:00	2016-08-30	160x100	62	58	35,6	20		No	No
186	Placebo		Masculino	38	Rural	Pé	Esquerdo	Yes	Yes	No		00:30:00	1-Botrópico	Moderado	8	17:50:00	Yes	No	No	No	Yes	No	No	No	No	No	No	Yes	No	NÓDULOS NA PELE	18:07:00	Yes	CARVÃO TRITURADO NO LIQUIDIFICADOR	No		No	No	No		17:45:00	2016-09-23	149x098	58	72	36	20	No	No	No
[truncated: 755 more columns]
